# Supplementary material for: Staphylococcus aureus colonization in hemodialysis patients: a prospective 25 months observational study
Source: BMC Nephrol. 2019 May 6;20:153. doi: 10.1186/s12882-019-1332-z (PMC6503363; doi:10.1186/s12882-019-1332-z)
Supplement: Supplementary file 1 — Overview on detected S. aureus isolates and their classification. 1Table is read line by line for each patient ID. Each patient ID is divided into detections in nose and CVC for each sampling month. Same results are framed. 2Loc. – swab location (Nose and if present CVC); negative – no S. aureus found; no – no CVC existing; MRSA in bold. (XLSX 23 kb) [file 12882_2019_1332_MOESM1_ESM.xlsx]

## Sheet: Tabelle1
Patient-ID1	Loc.2	Feb 2016	Aug 2016	Feb 2017	Sep 2017	Feb 2018
001	Nose	t3508	t3508	t032-MRSA	deceased
		CC30-MSSA	CC30-MSSA	CC22-MRSA
	CVC	negative
002	Nose	t008	negative
		CC8-MSSA
	CVC	negative	no
003	Nose	t16924	negative	deceased
		CC45-MSSA
	CVC	t16924	no
		CC45-MSSA
004	Nose	t085	t008	t085	negative
		CC15-MSSA	CC8-MSSA	CC15-MSSA
	CVC	no
005	Nose	t593	t593	t091	t2636	deceased
		t091	t091
		CC15-MSSA	CC15-MSSA	CC7-MSSA	CC15-MSSA
		CC7-MSSA	CC7-MSSA
	CVC	t593	no	t2636	t091
		CC15-MSSA		CC15-MSSA	CC7-MSSA
006	Nose	t008	t008	negative	t1861	t1861
		CC8-MSSA	CC8-MSSA		CC45-MSSA	CC45-MSSA
	CVC	negative
007	Nose	t008	negative	t065	t065	t065
		CC8		CC45-MSSA	CC45-MSSA	CC45-MSSA
	CVC	negative		no	negative
008	Nose	t012	negative		t012	negative
		CC30-MSSA			CC30-MSSA
	CVC	negative	no
009	Nose	negative		t4000	negative
				CC72-MSSA
	CVC	negative
010	Nose	negative
	CVC
011	Nose	negative	deceased
	CVC
012	Nose	t015	transplanted
		CC45-MSSA
	CVC	negative
013	Nose	negative	deceased
	CVC
014	Nose	negative	deceased
	CVC
015	Nose	negative	deceased
	CVC
016	Nose	negative	deceased
	CVC
017	Nose	t078	t078	t227	t227	negative
		CC25-MSSA	CC25-MSSA	CC25-MSSA	CC25-MSSA
	CVC	negative
018	Nose	negative
	CVC	negative			no
019	Nose	negative			deceased
	CVC
020	Nose	not yet participated	negative
	CVC		negative	no
021	Nose	not yet participated	negative	deceased
	CVC
022	Nose	not yet participated	t393	t008	deceased
			CC15-MSSA	CC8-MSSA
	CVC		negative	t393
				CC15-MSSA
023	Nose	not yet participated	negative	deceased
	CVC
024	Nose	not yet participated	t091	withdrawal
			CC7-MSSA
	CVC		negative
025	Nose	not yet participated	t306	transplanted
			CC5-MSSA
	CVC		negative
026	Nose	not yet participated	negative	withdrawal
	CVC
028	Nose	not yet participated		t16794	negative
				CC7-MSSA
	CVC			negative	no
029	Nose	not yet participated		t2505	withdrawal
				CC7-MSSA
	CVC			negative
031	Nose	t008	t008	t955	negative
		CC8-MSSA	CC8-MSSA	CC8-MSSA
	CVC	no
032	Nose	t548	negative	t548	t548	t548
		CC5-MSSA		CC5-MSSA	CC5-MSSA	CC5-MSSA
	CVC	no
033	Nose	negative		deceased
	CVC	no
034	Nose	t008	negative		withdrawal
		CC8-MSSA
	CVC	no
035	Nose	t593	t008	t593	negative	t008
		CC15-MSSA	CC8-MSSA	CC15-MSSA		CC8-MSSA
	CVC	no
036	Nose	negative			t026	negative
					CC45-MSSA
	CVC	no
037	Nose	negative
	CVC	no
038	Nose	negative		t647	t647	t008
				CC10-MSSA	CC10-MSSA	CC8-MSSA
	CVC	no
039	Nose	negative	deceased
	CVC	no
040	Nose	t223	t223	negative
		CC22-MSSA	CC22-MSSA
	CVC	no			negative	no
041	Nose	negative	withdrawal
	Cath	no
042	Nose	negative	withdrawal
	CVC	no
043	Nose	negative		t091	t091	t127
				CC7-MSSA	CC7-MSSA	CC1-MSSA
	CVC	no
044	Nose	negative	withdrawal
	CVC	no
045	Nose	t1666	negative		t4735	t4735
		CC45-MSSA			CC133-MSSA	CC133-MSSA
	CVC	no
046	Nose	t459	t459	transplanted
		CC30-MSSA	CC30-MSSA
	CVC	no
047	Nose	negative		t091	negative
				CC7-MSSA
	CVC	no
048	Nose	negative		t289	t289	t289
				CC7-MSSA	CC7-MSSA	CC7-MSSA
	CVC	no
049	Nose	negative				t333
						CC45-MSSA
	CVC	no
050	Nose	negative				t005
						CC22-MSSA
	CVC	no
051	Nose	negative
	CVC	no
052	Nose	t008	negative	t008	t008	t012
		CC8-MSSA		CC8-MSSA	CC8-MSSA	CC30-MSSA
	CVC	no
053	Nose	negative			deceased
	CVC	no
054	Nose	negative				transplanted
	CVC	no
055	Nose	negative
	CVC	no
056	Nose	negative	t1647	negative	deceased
			CC45-MSSA
	CVC	no
057	Nose	t091	negative
		CC7-MSSA
	CVC	no
058	Nose	negative
	CVC	no
059	Nose	negative				t091
						CC7-MSSA
	CVC	no
060	Nose	not yet participated	negative		t008	moved
					CC8-MSSA
	CVC		no
061	Nose	t015	t1666	t1666	t1666	t1666
		CC45-MSSA	CC45-MSSA	CC45-MSSA	CC45-MSSA	CC45-MSSA
	CVC	no
062	Nose	t015	t015	t015	negative	t015
		CC45-MSSA	CC45-MSSA	CC45-MSSA		CC45-MSSA
	CVC	no
063	Nose	negative		t633	t633	negative
				CC30-MSSA	CC30-MSSA
	CVC	no
064	Nose	negative
	CVC	no
065	Nose	negative	t056	t056	t056	negative
			CC101-MSSA	CC101-MSSA	CC101-MSSA
	CVC	no
066	Nose	t084	negative
		CC15-MSSA
	CVC	no
067	Nose	t254	negative
		CC15-MSSA
	CVC	no
068	Nose	t012	t230	t230	deceased
		CC30-MSSA	CC45-MSSA	CC45-MSSA
	CVC	no
069	Nose	negative	t364	t364	t364	t364
			CC182-MSSA	CC182-MSSA	CC182-MSSA	CC182-MSSA
	CVC	no
070	Nose	negative	t17024	negative
			CC30-MSSA
	CVC	no
071	Nose	t008	t211	t008	t008	t008
		CC8-MSSA	CC8-MSSA	CC8-MSSA	CC8-MSSA	CC8-MSSA
	CVC	no
072	Nose	negative	t003-MRSA	deceased
			CC5-MRSA
	CVC	no
073	Nose	negative		t012	t012	t012
				CC30-MSSA	CC30-MSSA	CC30-MSSA
	CVC	no
074	Nose	t095	negative			t026
		CC45-MSSA				CC45-MSSA
	CVC	no
075	Nose	t008	negative
		CC8-MSSA
	CVC	no
076	Nose	negative
	CVC	no
077	Nose	t032	t032	t032	t3213	t032
		CC22-MSSA	CC22-MSSA	CC22-MSSA	CC22-MSSA	CC22-MSSA
	CVC	no
078	Nose	negative
	CVC	no
080	Nose	not yet participated	negative	deceased
	CVC		no
081	Nose	not yet participated	negative	t008	t008	t008
				CC8-MSSA	CC8-MSSA	CC8-MSSA
	CVC		no
083	Nose	not yet participated		t711	t711	negative
				CC8-MSSA	CC8-MSSA
	CVC			no
084	Nose	not yet participated		t002	t002	negative
				CC5-MSSA	CC5-MSSA
	CVC			no
101	Nose	not yet participated		negative		deceased
	CVC
102	Nose	not yet participated		negative		t160
						CC12
	CVC					negative
103	Nose	not yet participated		negative	negative
	CVC				no
105	Nose	not yet participated			t008	home dialysis
					CC8-MSSA
	CVC				no
107	Nose	not yet participated			negative	moved
	CVC
108	Nose	not yet participated			negative	t065
						CC45-MSSA
	CVC					negative
